# Supplementary material for: All Set before Flowering: A 16S Gene Amplicon-Based Analysis of the Root Microbiome Recruited by Common Bean (Phaseolus vulgaris) in Its Centre of Domestication
Source: Plants (Basel). 2022 Jun 21;11(13):1631. doi: 10.3390/plants11131631 (PMC9269403; doi:10.3390/plants11131631)
Supplement: Supplementary file 1 [file plants-11-01631-s001.zip]

Archive with 3 entries (3 files):
- plants-1538711-supplementary.pdf
- plants-1538711-supplementary_Table S4.xlsx
- plants-1538711-supplementary_Table S5.xlsx
