# Supplementary material for: All Set before Flowering: A 16S Gene Amplicon-Based Analysis of the Root Microbiome Recruited by Common Bean (Phaseolus vulgaris) in Its Centre of Domestication
Source: Plants (Basel). 2022 Jun 21;11(13):1631. doi: 10.3390/plants11131631 (PMC9269403; doi:10.3390/plants11131631)
Supplement: Supplementary file 1 [file plants-11-01631-s001.zip › plants-1538711-supplementary_Table S4.xlsx]

## Sheet: Rhiz_Stage1_vs_Stage2
Table S4 Differentially abundant OTUs between Rhizosphere Stage 1 and Stage 2 samples
Supplementary Table S4 to Medina-Paz, F.; Herrera-Estrella, L.; Heil, M. All Set before Flowering: A 16S Gene Amplicon-Based Analysis of the Root Microbiome Recruited by Common Bean (Phaseolus vulgaris) in Its Centre of Domestication. Plants 2022, 11, x. https://doi.org/10.3390/xxxxx
ID	logFC*	logCPM	PValue	FDR	Kingdom	Phylum	Class	Order	Family	Genus	Species	Abundance_Rhiz_Stage.1	Abundance_Rhiz_Stage.2	Abundance_Rhiz_rel_Stage.1	Abundance_Rhiz_rel_Stage.2
990302	-8.42	4.91	1.25e-05	0.00360477	Bacteria	Proteobacteria	Alphaproteobacteria	Sphingomonadales	Sphingomonadaceae	#N/A	#N/A	84	0	6.61801e-05	0
194163	-6.38	6.39	4.08e-06	0.00250696	Bacteria	TM7	#N/A	#N/A	#N/A	#N/A	#N/A	261	3	0.000205631	1.98562e-06
101844	-5.47	4.27	0.000373	0.0350846	Bacteria	TM7	#N/A	#N/A	#N/A	#N/A	#N/A	53	1	4.17565e-05	6.61873e-07
634321	-4.99	6.39	0.000417	0.0382426	Bacteria	Bacteroidetes	Flavobacteriia	Flavobacteriales	Flavobacteriaceae	Flavobacterium	#N/A	67	2	5.27865e-05	1.32375e-06
591708	-4.9	4.98	0.000284	0.0286072	Bacteria	Proteobacteria	Gammaproteobacteria	Xanthomonadales	Xanthomonadaceae	Stenotrophomonas	#N/A	92	3	7.2483e-05	1.98562e-06
3094413	-4.5	5.5	0.000372	0.0350846	Bacteria	TM7	#N/A	#N/A	#N/A	#N/A	#N/A	135	6	0.000106361	3.97124e-06
227343	-4.16	9.26	0.000265	0.0269139	Bacteria	Proteobacteria	Gammaproteobacteria	Xanthomonadales	Xanthomonadaceae	Stenotrophomonas	#N/A	1926	110	0.00151741	7.2806e-05
537062	-3.92	10.1	0.000494	0.0434504	Bacteria	Proteobacteria	Gammaproteobacteria	Xanthomonadales	Xanthomonadaceae	Stenotrophomonas	#N/A	3507	238	0.00276302	0.000157526
1083508	-3.89	12.5	0.000522	0.0445476	Bacteria	Proteobacteria	Gammaproteobacteria	Xanthomonadales	Xanthomonadaceae	Stenotrophomonas	#N/A	18640	1298	0.0146857	0.000859111
696234	4.08	6.82	0.000446	0.0403007	Bacteria	Proteobacteria	Alphaproteobacteria	Rhizobiales	Rhizobiaceae	#N/A	#N/A	19	333	1.49693e-05	0.000220404
812465	4.09	6.45	0.000556	0.0467992	Bacteria	Acidobacteria	#N/A	#N/A	#N/A	#N/A	#N/A	15	271	1.18179e-05	0.000179367
225582	4.17	10.6	0.000247	0.0258277	Bacteria	Proteobacteria	Alphaproteobacteria	Rhizobiales	Rhizobiaceae	Rhizobium	#N/A	267	4970	0.000210358	0.00328951
585878	4.27	5.4	0.000567	0.0474004	Bacteria	Acidobacteria	#N/A	#N/A	#N/A	#N/A	#N/A	6	124	4.72715e-06	8.20722e-05
529216	4.45	5.04	0.000513	0.0444295	Bacteria	Proteobacteria	Alphaproteobacteria	Rhodobacterales	Rhodobacteraceae	Paracoccus	#N/A	4	103	3.15143e-06	6.81729e-05
38159	4.53	4.74	0.000587	0.0475496	Bacteria	Proteobacteria	Alphaproteobacteria	Rhizobiales	Rhizobiaceae	Rhizobium	#N/A	3	78	2.36357e-06	5.16261e-05
220539	4.59	9.31	8.5e-05	0.0125999	Bacteria	Proteobacteria	Alphaproteobacteria	Rhizobiales	Rhizobiaceae	Rhizobium	#N/A	79	1976	6.22408e-05	0.00130786
1114432	4.64	5.49	0.000219	0.0246897	Bacteria	Planctomycetes	Planctomycetia	Planctomycetales	#N/A	#N/A	#N/A	5	138	3.93929e-06	9.13384e-05
1107243	4.65	11.1	6.37e-05	0.0104375	Bacteria	Proteobacteria	Alphaproteobacteria	Rhizobiales	Rhizobiaceae	Rhizobium	#N/A	263	6907	0.000207207	0.00457155
843074	4.67	11.9	5.89e-05	0.00991537	Bacteria	Proteobacteria	Alphaproteobacteria	Rhizobiales	Rhizobiaceae	Rhizobium	#N/A	465	12328	0.000366354	0.00815956
257800	4.75	7.29	7.01e-05	0.0112934	Bacteria	Proteobacteria	Alphaproteobacteria	Rhizobiales	Rhizobiaceae	#N/A	#N/A	17	478	1.33936e-05	0.000316375
254729	4.75	5.3	0.000221	0.0246897	Bacteria	Acidobacteria	#N/A	#N/A	#N/A	#N/A	#N/A	4	120	3.15143e-06	7.94247e-05
592534	4.75	4.46	0.000592	0.0475496	Bacteria	Planctomycetes	Planctomycetia	Planctomycetales	#N/A	#N/A	#N/A	2	63	1.57572e-06	4.1698e-05
1089898	4.77	4.46	0.000592	0.0475496	Bacteria	Planctomycetes	Planctomycetia	Planctomycetales	#N/A	#N/A	#N/A	2	63	1.57572e-06	4.1698e-05
271833	4.81	5.37	0.0002	0.0229701	Bacteria	Bacteroidetes	Chitinophagales	Chitinophagales	Chitinophagaceae	#N/A	#N/A	4	131	3.15143e-06	8.67053e-05
624312	4.82	4.57	0.000495	0.0434504	Bacteria	Bacteria	Verrucomicrobia	#N/A	#N/A	#N/A	#N/A	2	66	1.57572e-06	4.36836e-05
1104546	4.86	11.9	3.52e-05	0.00694515	Bacteria	Proteobacteria	Alphaproteobacteria	Rhizobiales	Rhizobiaceae	Rhizobium	#N/A	401	12232	0.000315931	0.00809602
1106524	4.93	4.61	0.000374	0.0350846	Bacteria	Acidobacteria	#N/A	#N/A	#N/A	#N/A	#N/A	2	71	1.57572e-06	4.69929e-05
575940	4.96	4.64	0.000354	0.0348024	Bacteria	Planctomycetes	Planctomycetia	Planctomycetales	#N/A	#N/A	#N/A	2	72	1.57572e-06	4.76548e-05
815346	4.97	5.11	0.000184	0.0219532	Bacteria	#N/A	#N/A	#N/A	#N/A	#N/A	#N/A	3	105	2.36357e-06	6.94966e-05
216375	4.98	5.49	0.000119	0.0163403	Bacteria	Planctomycetes	#N/A	#N/A	#N/A	#N/A	#N/A	4	139	3.15143e-06	9.20003e-05
588240	5.01	5.16	0.000158	0.0196127	Bacteria	Acidobacteria	#N/A	#N/A	#N/A	#N/A	#N/A	3	109	2.36357e-06	7.21441e-05
578528	5.02	5.19	0.000153	0.0191859	Bacteria	Acidobacteria	#N/A	#N/A	#N/A	#N/A	#N/A	3	110	2.36357e-06	7.2806e-05
607922	5.08	4.74	0.000246	0.0258277	Bacteria	Acidobacteria	#N/A	#N/A	#N/A	#N/A	#N/A	2	79	1.57572e-06	5.22879e-05
4433661	5.09	4.76	0.000235	0.0251123	Bacteria	Planctomycetes	#N/A	#N/A	#N/A	#N/A	#N/A	2	80	1.57572e-06	5.29498e-05
155854	5.1	12.2	1.75e-05	0.00446417	Bacteria	Proteobacteria	Alphaproteobacteria	Rhizobiales	Rhizobiaceae	Rhizobium	#N/A	400	14421	0.000315143	0.00954486
4464871	5.1	6.8	3.67e-05	0.00694515	Bacteria	Acidobacteria	#N/A	#N/A	#N/A	#N/A	#N/A	10	359	7.87858e-06	0.000237612
549222	5.11	5.66	8.51e-05	0.0125999	Bacteria	Bacteroidetes	Sphingobacteriia	Sphingobacteriales	#N/A	#N/A	#N/A	4	161	3.15143e-06	0.000106561
4424552	5.18	5.66	7.08e-05	0.0112934	Bacteria	Acidobacteria	#N/A	#N/A	#N/A	#N/A	#N/A	4	159	3.15143e-06	0.000105238
1141678	5.23	5.06	0.000161	0.0197853	Bacteria	Proteobacteria	Gammaproteobacteria	Aeromonadales	Aeromonadaceae	Aeromonas	#N/A	1	48	7.87858e-07	3.17699e-05
4470475	5.23	4.11	0.000584	0.0475496	Bacteria	Acidobacteria	#N/A	#N/A	#N/A	#N/A	#N/A	1	48	7.87858e-07	3.17699e-05
813705	5.23	4.11	0.000584	0.0475496	Bacteria	Proteobacteria	Gammaproteobacteria	Aeromonadales	Aeromonadaceae	Aeromonas	#N/A	2	88	1.57572e-06	5.82448e-05
549252	5.25	4.14	0.000541	0.0458507	Bacteria	Acidobacteria	Acidobateriia	Acidobacteriales	#N/A	#N/A	#N/A	1	49	7.87858e-07	3.24318e-05
370368	5.26	6.98	2.16e-05	0.00520475	Bacteria	Proteobacteria	Alphaproteobacteria	Rhodobacterales	Rhodobacteraceae	Paracoccus	#N/A	10	435	7.87858e-06	0.000287915
562471	5.29	4.93	0.000141	0.0180495	Bacteria	Acidobacteria	#N/A	#N/A	#N/A	#N/A	#N/A	2	91	1.57572e-06	6.02304e-05
564995	5.3	9.79	1.06e-05	0.00352063	Bacteria	Proteobacteria	Alphaproteobacteria	Rhizobiales	Rhizobiaceae	Rhizobium	#N/A	1	51	7.87858e-07	3.37555e-05
838527	5.3	5.8	4.66e-05	0.00806574	Bacteria	Acidobacteria	#N/A	#N/A	#N/A	#N/A	#N/A	69	2835	5.43622e-05	0.00187641
326719	5.3	4.19	0.000464	0.0413195	Bacteria	Planctomycetes	#N/A	#N/A	#N/A	#N/A	#N/A	4	176	3.15143e-06	0.00011649
848768	5.31	10.2	1.05e-05	0.00352063	Bacteria	Proteobacteria	Alphaproteobacteria	Rhizobiales	Rhizobiaceae	Rhizobium	#N/A	87	3650	6.85437e-05	0.00241583
570387	5.31	4.95	0.000129	0.0168647	Bacteria	#N/A	#N/A	#N/A	#N/A	#N/A	#N/A	2	93	1.57572e-06	6.15541e-05
325223	5.34	4.96	0.000124	0.0163853	Bacteria	Acidobacteria	#N/A	#N/A	#N/A	#N/A	#N/A	1	52	7.87858e-07	3.44174e-05
1085832	5.34	4.49	0.000431	0.0392338	Bacteria	Firmicutes	Bacilli	Lactobacillales	Streptococcaceae	Streptococcus	#N/A	2	94	1.57572e-06	6.2216e-05
587975	5.35	4.23	0.000401	0.0373325	Bacteria	Acidobacteria	#N/A	#N/A	#N/A	#N/A	#N/A	1	53	7.87858e-07	3.50792e-05
548878	5.36	4.98	0.000119	0.0163403	Bacteria	Acidobacteria	#N/A	#N/A	#N/A	#N/A	#N/A	2	96	1.57572e-06	6.35398e-05
423025	5.38	4.28	0.000373	0.0350846	Bacteria	Proteobacteria	Gammaproteobacteria	Aeromonadales	Aeromonadaceae	Aeromonas	#N/A	1	54	7.87858e-07	3.57411e-05
200464	5.38	9.28	9.08e-06	0.003487	Bacteria	Proteobacteria	Alphaproteobacteria	Rhizobiales	Rhizobiaceae	Rhizobium	#N/A	46	2024	3.62415e-05	0.00133963
1136007	5.4	4.25	0.000373	0.0350846	Bacteria	Acidobacteria	#N/A	#N/A	#N/A	#N/A	#N/A	1	54	7.87858e-07	3.57411e-05
765871	5.41	5.89	3.55e-05	0.00694515	Bacteria	Acidobacteria	#N/A	#N/A	#N/A	#N/A	#N/A	4	187	3.15143e-06	0.00012377
1104627	5.42	11.3	6.95e-06	0.00295784	Bacteria	Proteobacteria	Alphaproteobacteria	Rhizobiales	Rhizobiaceae	Rhizobium	#N/A	37	1685	2.91508e-05	0.00111526
80113	5.42	9.04	8.59e-06	0.00340524	Bacteria	Proteobacteria	Alphaproteobacteria	Rhizobiales	Rhizobiaceae	Rhizobium	#N/A	179	8120	0.000141027	0.0053744
858813	5.45	5.05	9.29e-05	0.0134312	Bacteria	Acidobacteria	#N/A	#N/A	#N/A	#N/A	#N/A	2	101	1.57572e-06	6.68491e-05
590281	5.46	4.32	0.000303	0.030227	Bacteria	Acidobacteria	#N/A	#N/A	#N/A	#N/A	#N/A	1	57	7.87858e-07	3.77267e-05
1122998	5.47	5.09	8.26e-05	0.0125317	Bacteria	Acidobacteria	#N/A	#N/A	#N/A	#N/A	#N/A	2	104	1.57572e-06	6.88347e-05
757718	5.48	8.01	9.65e-06	0.00352063	Bacteria	Acidobacteria	#N/A	#N/A	#N/A	#N/A	#N/A	18	850	1.41814e-05	0.000562592
829802	5.49	5.95	2.99e-05	0.00656145	Bacteria	Verrucomicrobia	#N/A	#N/A	#N/A	#N/A	#N/A	4	196	3.15143e-06	0.000129727
1104642	5.51	4.36	0.000265	0.0269139	Bacteria	Planctomycetes	#N/A	#N/A	#N/A	#N/A	#N/A	1	59	7.87858e-07	3.90505e-05
837574	5.53	4.53	0.000248	0.0258277	Bacteria	Proteobacteria	Gammaproteobacteria	Aeromonadales	Aeromonadaceae	Aeromonas	#N/A	1	60	7.87858e-07	3.97124e-05
4045633	5.55	12.5	4.69e-06	0.00261979	Bacteria	Proteobacteria	Alphaproteobacteria	Rhizobiales	Rhizobiaceae	Rhizobium	#N/A	555	27149	0.000437261	0.0179692
714181	5.55	13	4.67e-06	0.00261979	Bacteria	Proteobacteria	Alphaproteobacteria	Rhizobiales	Rhizobiaceae	Rhizobium	#N/A	365	18057	0.000287568	0.0119514
556017	5.56	4.4	0.000233	0.0251123	Bacteria	Acidobacteria	#N/A	#N/A	#N/A	#N/A	#N/A	1	61	7.87858e-07	4.03742e-05
1123761	5.56	4.4	0.000233	0.0251123	Bacteria	Planctomycetes	Plactomycetia	Pirellulales	Pirellulaceae	#N/A	#N/A	1	61	7.87858e-07	4.03742e-05
1646939	5.68	4.58	0.000171	0.0208061	Bacteria	Acidobacteria	#N/A	#N/A	#N/A	#N/A	#N/A	1	67	7.87858e-07	4.43455e-05
1107346	5.73	7.99	5.4e-06	0.00288524	Bacteria	Acidobacteria	#N/A	#N/A	#N/A	#N/A	#N/A	15	840	1.18179e-05	0.000555973
834097	5.78	5.49	3.44e-05	0.00694515	Bacteria	Proteobacteria	Gammaproteobacteria	Aeromonadales	Aeromonadaceae	Aeromonas	#N/A	2	129	1.57572e-06	8.53816e-05
93865	5.8	4.61	0.000121	0.0163403	Bacteria	Acidobacteria	#N/A	#N/A	#N/A	#N/A	#N/A	1	72	7.87858e-07	4.76548e-05
90452	5.81	4.61	0.000121	0.0163403	Bacteria	Acidobacteria	#N/A	#N/A	#N/A	#N/A	#N/A	1	72	7.87858e-07	4.76548e-05
328810	5.83	6.29	1.05e-05	0.00352063	Bacteria	Acidobacteria	#N/A	#N/A	#N/A	#N/A	#N/A	4	252	3.15143e-06	0.000166792
822748	5.87	6.63	6.76e-06	0.00295784	Bacteria	Acidobacteria	#N/A	#N/A	#N/A	#N/A	#N/A	5	323	3.93929e-06	0.000213785
833408	5.9	6.18	1.27e-05	0.00360477	Bacteria	Proteobacteria	Gammaproteobacteria	Aeromonadales	Aeromonadaceae	Aeromonas	#N/A	3	203	2.36357e-06	0.00013436
3870314	5.93	5.99	1.27e-05	0.00360477	Bacteria	Acidobacteria	Acidobateriia	Acidobacteriales	#N/A	#N/A	#N/A	3	203	2.36357e-06	0.00013436
4394173	5.96	5.53	2.13e-05	0.00520475	Bacteria	#N/A	#N/A	#N/A	#N/A	#N/A	#N/A	2	145	1.57572e-06	9.59715e-05
311802	5.97	7.35	3.26e-06	0.00249661	Bacteria	Acidobacteria	#N/A	#N/A	#N/A	#N/A	#N/A	8	538	6.30287e-06	0.000356087
752799	6.04	5.6	1.75e-05	0.00446417	Bacteria	Acidobacteria	#N/A	#N/A	#N/A	#N/A	#N/A	2	153	1.57572e-06	0.000101266
362643	6.07	4.85	5.69e-05	0.00971172	Bacteria	Acidobacteria	#N/A	#N/A	#N/A	#N/A	#N/A	1	87	7.87858e-07	5.75829e-05
612580	6.15	5.69	1.28e-05	0.00360477	Bacteria	Acidobacteria	#N/A	#N/A	#N/A	#N/A	#N/A	2	164	1.57572e-06	0.000108547
4322902	6.17	4.93	4.34e-05	0.00791763	Bacteria	Acidobacteria	#N/A	#N/A	#N/A	#N/A	#N/A	1	93	7.87858e-07	6.15541e-05
637184	6.24	5.02	3.66e-05	0.00694515	Bacteria	Acidobacteria	#N/A	#N/A	#N/A	#N/A	#N/A	1	98	7.87858e-07	6.48635e-05
324357	6.29	5.04	3.11e-05	0.00658945	Bacteria	Acidobacteria	#N/A	#N/A	#N/A	#N/A	#N/A	1	101	7.87858e-07	6.68491e-05
964300	6.3	5.1	3.11e-05	0.00658945	Bacteria	Acidobacteria	#N/A	#N/A	#N/A	#N/A	#N/A	1	101	7.87858e-07	6.68491e-05
772651	6.33	5.86	7.73e-06	0.00316647	Bacteria	Acidobacteria	#N/A	#N/A	#N/A	#N/A	#N/A	2	186	1.57572e-06	0.000123108
1080447	6.36	7.56	1.17e-06	0.00135179	Bacteria	Acidobacteria	#N/A	#N/A	#N/A	#N/A	#N/A	7	619	5.51501e-06	0.000409699
4024061	6.39	5.13	2.36e-05	0.00537075	Bacteria	Acidobacteria	#N/A	#N/A	#N/A	#N/A	#N/A	1	108	7.87858e-07	7.14822e-05
2034121	6.39	5.13	2.36e-05	0.00537075	Bacteria	Acidobacteria	#N/A	#N/A	#N/A	#N/A	#N/A	1	108	7.87858e-07	7.14822e-05
647472	6.43	6.48	2.79e-06	0.00228575	Bacteria	Acidobacteria	#N/A	#N/A	#N/A	#N/A	#N/A	3	291	2.36357e-06	0.000192605
1131063	6.5	6.91	1.56e-06	0.00159757	Bacteria	Acidobacteria	#N/A	#N/A	#N/A	#N/A	#N/A	4	395	3.15143e-06	0.00026144
251133	6.51	5.24	1.64e-05	0.0043813	Bacteria	#N/A	#N/A	#N/A	#N/A	#N/A	#N/A	1	118	7.87858e-07	7.8101e-05
547608	6.58	7.31	8.84e-07	0.00127669	Bacteria	Acidobacteria	#N/A	#N/A	#N/A	#N/A	#N/A	5	523	3.93929e-06	0.000346159
358489	6.67	5.39	1.03e-05	0.00352063	Bacteria	Acidobacteria	#N/A	#N/A	#N/A	#N/A	#N/A	1	132	7.87858e-07	8.73672e-05
935593	6.81	5.52	6.98e-06	0.00295784	Bacteria	Acidobacteria	#N/A	#N/A	#N/A	#N/A	#N/A	1	145	7.87858e-07	9.59715e-05
572099	6.81	6.92	9.35e-07	0.00127669	Bacteria	Proteobacteria	Alphaproteobacteria	Rhizobiales	Rhizobiaceae	#N/A	#N/A	3	376	2.36357e-06	0.000248864
831599	6.86	5.81	5.89e-06	0.00290512	Bacteria	Proteobacteria	Gammaproteobacteria	Aeromonadales	Aeromonadaceae	Aeromonas	#N/A	1	151	7.87858e-07	9.99427e-05
1132079	7	3.62	0.000579	0.0475496	Bacteria	Chloroflexi	#N/A	#N/A	#N/A	#N/A	#N/A	0	32	0	2.11799e-05
333617	7.05	7.47	2.81e-07	0.000747171	Bacteria	Acidobacteria	#N/A	#N/A	#N/A	#N/A	#N/A	1	170	7.87858e-07	0.000112518
257461	7.05	5.73	3.67e-06	0.00249661	Bacteria	Acidobacteria	#N/A	#N/A	#N/A	#N/A	#N/A	0	33	0	2.18418e-05
823439	7.05	3.69	0.000517	0.0444295	Bacteria	Acidobacteria	#N/A	#N/A	#N/A	#N/A	#N/A	0	33	0	2.18418e-05
3952124	7.05	3.66	0.000517	0.0444295	Bacteria	Acidobacteria	#N/A	#N/A	#N/A	#N/A	#N/A	4	590	3.15143e-06	0.000390505
1121806	7.08	3.68	0.000463	0.0413195	Bacteria	#N/A	#N/A	#N/A	#N/A	#N/A	#N/A	0	34	0	2.25037e-05
542762	7.13	3.78	0.000415	0.0382426	Bacteria	Proteobacteria	Alphaproteobacteria	Rhizobiales	Rhizobiaceae	#N/A	#N/A	0	35	0	2.31655e-05
1143479	7.16	3.75	0.000374	0.0350846	Bacteria	Bacteroidetes	Cytophagia	Cytophagales	Cyclobacteriaceae	Algoriphagus	#N/A	0	38	0	2.51512e-05
139075	7.22	5.93	2.15e-06	0.00188724	Bacteria	Acidobacteria	#N/A	#N/A	#N/A	#N/A	#N/A	1	193	7.87858e-07	0.000127741
1136083	7.25	3.81	0.000305	0.030227	Bacteria	Planctomycetes	#N/A	#N/A	#N/A	#N/A	#N/A	0	38	0	2.51512e-05
327042	7.32	3.87	0.000251	0.0259205	Bacteria	#N/A	#N/A	#N/A	#N/A	#N/A	#N/A	0	40	0	2.64749e-05
1144093	7.36	3.9	0.000228	0.0250169	Bacteria	Proteobacteria	Alphaproteobacteria	Rhizobiales	Hyphomicrobiales	Liberibacter	#N/A	0	41	0	2.71368e-05
820064	7.36	3.95	0.000228	0.0250169	Bacteria	Acidobacteria	#N/A	#N/A	#N/A	#N/A	#N/A	0	41	0	2.71368e-05
1145649	7.39	3.93	0.000208	0.0236677	Bacteria	Acidobacteria	#N/A	#N/A	#N/A	#N/A	#N/A	0	42	0	2.77986e-05
513586	7.42	3.96	0.00019	0.0220275	Bacteria	Planctomycetes	Phycisphaerae	#N/A	#N/A	#N/A	#N/A	0	43	0	2.84605e-05
3998360	7.42	3.95	0.00019	0.0220275	Bacteria	Acidobacteria	#N/A	#N/A	#N/A	#N/A	#N/A	0	43	0	2.84605e-05
583802	7.43	3.96	0.00019	0.0220275	Bacteria	Acidobacteria	#N/A	#N/A	#N/A	#N/A	#N/A	0	43	0	2.84605e-05
1125708	7.46	3.98	0.000174	0.0209636	Bacteria	Acidobacteria	#N/A	#N/A	#N/A	#N/A	#N/A	0	44	0	2.91224e-05
342790	7.52	4.04	0.000146	0.0184968	Bacteria	Acidobacteria	#N/A	#N/A	#N/A	#N/A	#N/A	0	46	0	3.04461e-05
968346	7.53	6.2	8.63e-07	0.00127669	Bacteria	Acidobacteria	#N/A	#N/A	#N/A	#N/A	#N/A	1	239	7.87858e-07	0.000158188
349776	7.55	4.06	0.000135	0.0174633	Bacteria	Acidobacteria	#N/A	#N/A	#N/A	#N/A	#N/A	0	47	0	3.1108e-05
114263	7.58	4.09	0.000124	0.0163853	Bacteria	Acidobacteria	#N/A	#N/A	#N/A	#N/A	#N/A	0	48	0	3.17699e-05
357071	7.61	4.11	0.000114	0.0161028	Bacteria	Acidobacteria	#N/A	#N/A	#N/A	#N/A	#N/A	0	49	0	3.24318e-05
537694	7.64	4.59	0.000106	0.0151469	Bacteria	Actinobacteria	Actinomycetia	Actinomycetales	#N/A	#N/A	#N/A	0	51	0	3.37555e-05
1925460	7.7	4.18	9.06e-05	0.0132546	Bacteria	Acidobacteria	#N/A	#N/A	#N/A	#N/A	#N/A	0	52	0	3.44174e-05
836262	7.73	6.38	4.89e-07	0.00100155	Bacteria	Acidobacteria	#N/A	#N/A	#N/A	#N/A	#N/A	1	273	7.87858e-07	0.000180691
104612	7.77	4.33	7.81e-05	0.0119971	Bacteria	Proteobacteria	Betaproteobacterium	Rhodocyclaceae	#N/A	#N/A	#N/A	0	58	0	3.83886e-05
388951	7.78	4.27	7.26e-05	0.0112934	Bacteria	Proteobacteria	Gammaproteobacteria	Aeromonadales	Aeromonadaceae	Aeromonas	#N/A	0	55	0	3.6403e-05
165293	7.78	4.26	7.26e-05	0.0112934	Bacteria	Bacteroidetes	Cytophagia	Cytophagales	Cyclobacteriaceae	Algoriphagus	#N/A	0	58	0	3.83886e-05
1892252	7.83	4.38	6.3e-05	0.0104375	Bacteria	Alphaproteobacteria	Rickettsiales	mitochondria	#N/A	#N/A	#N/A	0	57	0	3.77267e-05
1023338	7.89	6.55	3.04e-07	0.000747171	Bacteria	Planctomycetes	#N/A	#N/A	#N/A	#N/A	#N/A	1	305	7.87858e-07	0.000201871
1129363	7.94	6.6	2.54e-07	0.000747171	Bacteria	Acidobacteria	#N/A	#N/A	#N/A	#N/A	#N/A	1	318	7.87858e-07	0.000210475
572134	7.95	4.4	4.51e-05	0.00791763	Bacteria	Acidobacteria	#N/A	#N/A	#N/A	#N/A	#N/A	0	62	0	4.10361e-05
830659	7.95	4.4	4.51e-05	0.00791763	Bacteria	Firmicutes	Bacilli	Lactobacillales	Streptococcaceae	Lactococcus	#N/A	0	62	0	4.10361e-05
256272	7.95	4.4	4.51e-05	0.00791763	Bacteria	Acidobacteria	#N/A	#N/A	#N/A	#N/A	#N/A	0	62	0	4.10361e-05
545536	8.02	4.48	3.73e-05	0.00694515	Bacteria	Acidobacteria	#N/A	#N/A	#N/A	#N/A	#N/A	0	65	0	4.30217e-05
238020	8.04	4.47	3.73e-05	0.00694515	Bacteria	Acidobacteria	#N/A	#N/A	#N/A	#N/A	#N/A	0	66	0	4.36836e-05
827709	8.07	4.5	3.3e-05	0.00687351	Bacteria	Planctomycetes	#N/A	#N/A	#N/A	#N/A	#N/A	0	67	0	4.43455e-05
1144512	8.17	4.59	2.47e-05	0.00551888	Bacteria	Acidobacteria	#N/A	#N/A	#N/A	#N/A	#N/A	0	72	0	4.76548e-05
550219	8.21	4.62	2.21e-05	0.00522283	Bacteria	Acidobacteria	#N/A	#N/A	#N/A	#N/A	#N/A	0	74	0	4.89786e-05
575206	8.22	6.87	1.1e-07	0.000747171	Bacteria	Acidobacteria	#N/A	#N/A	#N/A	#N/A	#N/A	1	386	7.87858e-07	0.000255483
651779	8.28	4.69	1.78e-05	0.00446417	Bacteria	Acidobacteria	#N/A	#N/A	#N/A	#N/A	#N/A	0	78	0	5.16261e-05
171996	8.39	4.79	1.32e-05	0.00360477	Bacteria	Proteobacteria	Alphaproteobacteria	Rhodobacterales	Rhodobacteraceae	Paracoccus	#N/A	0	89	0	5.89067e-05
810371	8.4	4.8	1.32e-05	0.00360477	Bacteria	Planctomycetes	Planctomycetia	#N/A	#N/A	#N/A	#N/A	0	85	0	5.62592e-05
796861	8.43	4.82	1.2e-05	0.00360477	Bacteria	#N/A	#N/A	#N/A	#N/A	#N/A	#N/A	0	86	0	5.6921e-05
370090	8.46	4.84	1.09e-05	0.003525	Bacteria	Acidobacteria	#N/A	#N/A	#N/A	#N/A	#N/A	0	88	0	5.82448e-05
578911	8.66	5.09	6.16e-06	0.00291155	Bacteria	Firmicutes	Bacilli	Bacillales	Bacillaceae	Exiguobacterium	#N/A	0	108	0	7.14822e-05
641892	8.67	5.04	5.91e-06	0.00290512	Bacteria	Acidobacteria	Blastocatellia	Blastocatellales	Blastocatellaceae	Aridibacter	#N/A	0	102	0	6.7511e-05
827323	8.82	5.17	3.86e-06	0.00249661	Bacteria	Acidobacteria	#N/A	#N/A	#N/A	#N/A	#N/A	0	113	0	7.47916e-05
585398	8.85	5.21	3.59e-06	0.00249661	Bacteria	Acidobacteria	#N/A	#N/A	#N/A	#N/A	#N/A	0	115	0	7.61153e-05
4398400	9.07	5.41	1.89e-06	0.00178663	Bacteria	Acidobacteria	#N/A	#N/A	#N/A	#N/A	#N/A	0	135	0	8.93528e-05
245895	9.22	5.58	1.21e-06	0.00135179	Bacteria	Acidobacteria	#N/A	#N/A	#N/A	#N/A	#N/A	0	149	0	9.8619e-05
555571	9.96	6.25	1.36e-07	0.000747171	Bacteria	Planctomycetes	#N/A	#N/A	#N/A	#N/A	#N/A	0	250	0	0.000165468
*Positive logFC values indicate enrichment at the Stage 2. Negative logFC values indicate enrichment at Stage 1

## Sheet: Rhiz_Stage2_vs_Stage3
Diffrentially abundant OTUs between Rhizospheric Soil Stage 2 and Stage 3 samples
Positive logFC values indicate enrichment at the Stage 3
ID	logFC	logCPM	PValue	FDR	Kingdom	Phylum	Class	Order	Family	Genus	Species	Abundance_Rhiz_Stage.2	Abundance_Rhiz_Stage.3	Abundance_Rhiz_rel_Stage.2	Abundance_Rhiz_rel_Stage.3
634321	7.56	6.39	5.6e-07	0.00688184	Bacteria	Bacteroidetes	Flavobacteriia	Flavobacteriales	Flavobacteriaceae	Flavobacterium	#N/A	2	212	1.3237e-06	0.00031871
655011	6.38	6.7	3.69e-06	0.0226732	Bacteria	Bacteroidetes	Flavobacteriia	Flavobacteriales	Flavobacteriaceae	Flavobacterium	#N/A	6	259	3.9712e-06	0.00038936

## Sheet: Rhiz_Stage1_vs_Stage3
Diffrentially abundant OTUs between Rhizospheric Soil Stage 1 and Stage 3 samples
Negative logFC values indicate enrichment at the Stage 3
ID	logFC	logCPM	PValue	FDR	Kingdom	Phylum	Class	Order	Family	Genus	Species	Abundance_Rhiz_Stage.1	Abundance_Rhiz_Stage.3	Abundance_Rhiz_rel_Stage.1	Abundance_Rhiz_rel_Stage.3
227343	-12.9	9.26	4.04e-06	0.0496476	Bacteria	Proteobacteria	Gammaproteobacteria	Xanthomonadales	Xanthomonadaceae	Stenotrophomonas	#N/A	1926	0	0.00151741	0

## Sheet: Endo_Root_Stage_1_vs_Stage_2
Diffrentially abundant OTUs between Root Endosphere Stage 1 and Stage 2 samples
Positive logFC values indicate enrichment at the Stage 2
ID	logFC	logCPM	PValue	FDR	Kingdom	Phylum	Class	Order	Family	Genus	Species	Abundance_Endo_Stage.1	Abundance_Endo_Stage.2	Abundance_Endo_rel_Stage.1	Abundance_Endo_rel_Stage.2
4329518	11	7.02	6.94e-06	0.0136996	Bacteria	Bacteroidetes	Flavobacteriia	Flavobacteriales	[Weeksellaceae]	Chryseobacterium	#N/A	0	436	0	0.00028775
