# Supplementary material for: All Set before Flowering: A 16S Gene Amplicon-Based Analysis of the Root Microbiome Recruited by Common Bean (Phaseolus vulgaris) in Its Centre of Domestication
Source: Plants (Basel). 2022 Jun 21;11(13):1631. doi: 10.3390/plants11131631 (PMC9269403; doi:10.3390/plants11131631)
Supplement: Supplementary file 1 [file plants-11-01631-s001.zip › plants-1538711-supplementary_Table S5.xlsx]

## Sheet: Phylum
Table S5 Complete lists of shared and unique taxa by compartment. All taxa identified as shared or unique for a compartment at the level of phylum (sheet 1), family (sheet 2) or genus (sheet 3) are presented as additional information to Figure 5.
Supplementary Table S5 to Medina-Paz, F.; Herrera-Estrella, L.; Heil, M. All Set before Flowering: A 16S Gene Amplicon-Based Analysis of the Root Microbiome Recruited by Common Bean (Phaseolus vulgaris) in Its Centre of Domestication. Plants 2022, 11, x. https://doi.org/10.3390/xxxxx
	Shared	Rhizosphere	Endosphere
1	Proteobacteria	Nitrospirae	-
2	Bacteroidetes	Armatimonadetes	-
3	Actinobacteria	Chlorobi	-
4	Crenarchaeota	Elusimicrobia	-
5	TM7	Fibrobacteres	-
6	Verrucomicrobia	WS3	-
7	Firmicutes	Chlamydiae	-
8	Chloroflexi	TPD-58	-
9	Gemmatimonadetes	OP3	-
10	Acidobacteria	TM6	-
11	Tenericutes	Spirochaetes	-
12	[Thermi]	GN02	-
13	FBP	NKB19	-
14	Planctomycetes	Fusobacteria	-
15	Cyanobacteria	-	-

## Sheet: Family
Table S5 Complete lists of shared and unique taxa by compartment. All taxa identified as shared or unique for a compartment at the level of phylum (sheet 1), family (sheet 2) or genus (sheet 3) are presented as additional information to Figure 5.
Supplementary Table S5 to Medina-Paz, F.; Herrera-Estrella, L.; Heil, M. All Set before Flowering: A 16S Gene Amplicon-Based Analysis of the Root Microbiome Recruited by Common Bean (Phaseolus vulgaris) in Its Centre of Domestication. Plants 2022, 11, x. https://doi.org/10.3390/xxxxx
	Shared	Rhizosphere	Endosphere
1	Rhizobiaceae	Nitrospiraceae	Bartonellaceae
2	mitochondria	Ellin5301	-
3	Pseudomonadaceae	C111	-
4	Chitinophagaceae	Geodermatophilaceae	-
5	Enterobacteriaceae	Intrasporangiaceae	-
6	Sphingomonadaceae	Beijerinckiaceae	-
7	Cytophagaceae	[Fimbriimonadaceae]	-
8	Xanthomonadaceae	Iamiaceae	-
9	Streptomycetaceae	EB1017	-
10	Comamonadaceae	Solibacteraceae	-
11	Brucellaceae	OPB35	-
12	Nitrososphaeraceae	Koribacteraceae	-
13	Methylophilaceae	Rhodobiaceae	-
14	Alteromonadaceae	mb2424	-
15	Oxalobacteraceae	Cryptosporangiaceae	-
16	Caulobacteraceae	Cellulomonadaceae	-
17	Moraxellaceae	Ellin6075	-
18	[Weeksellaceae]	Ellin515	-
19	Sinobacteraceae	Gemmatimonadaceae	-
20	Flavobacteriaceae	NB1-i	-
21	Sphingobacteriaceae	Nitrosomonadaceae	-
22	Hyphomicrobiaceae	OM27	-
23	Polyangiaceae	Frankiaceae	-
24	Rhodocyclaceae	Conexibacteraceae	-
25	Micromonosporaceae	0319-6A21	-
26	Rhodospirillaceae	[Chthoniobacteraceae]	-
27	Bradyrhizobiaceae	Euzebyaceae	-
28	Propionibacteriaceae	Sporichthyaceae	-
29	Paenibacillaceae	UD5	-
30	Rhodobacteraceae	Clostridiaceae	-
31	Microbacteriaceae	Tremblayaceae	-
32	Anaeroplasmataceae	Thermomonosporaceae	-
33	Bdellovibrionaceae	Oscillochloridaceae	-
34	Planococcaceae	FFCH4570	-
35	Bacillaceae	Cystobacterineae	-
36	Haliangiaceae	Ruminococcaceae	-
37	Dolo_23	Ignavibacteriaceae	-
38	Cryomorphaceae	Thermoactinomycetaceae	-
39	Nocardioidaceae	Porphyromonadaceae	-
40	Erythrobacteraceae	Pirellulaceae	-
41	Halomonadaceae	RB40	-
42	Micrococcaceae	Gemmataceae	-
43	Phyllobacteriaceae	Alicyclobacillaceae	-
44	Alcaligenaceae	Pelobacteraceae	-
45	[Chromatiaceae]	Peptostreptococcaceae	-
46	Promicromonosporaceae	Desulfobacteraceae	-
47	Pseudonocardiaceae	HTCC2089	-
48	Saprospiraceae	Caldilineaceae	-
49	Hyphomonadaceae	Peptococcaceae	-
50	Syntrophobacteraceae	auto67_4W	-
51	Mycobacteriaceae	Armatimonadaceae	-
52	Vibrionaceae	MND4	-
53	Cystobacteraceae	Bogoriellaceae	-
54	Burkholderiaceae	Rickettsiaceae	-
55	Methylocystaceae	Chloroflexaceae	-
56	[Exiguobacteraceae]	[Thermicanaceae]	-
57	Ellin517	Parachlamydiaceae	-
58	Staphylococcaceae	Planctomycetaceae	-
59	Thermaceae	Ardenscatenaceae	-
60	Methylobacteriaceae	Enterococcaceae	-
61	5B-12	Geobacteraceae	-
62	Actinosynnemataceae	Lactobacillaceae	-
63	Gaiellaceae	Glycomycetaceae	-
64	Streptococcaceae	Cyclobacteriaceae	-
65	AKIW874	Campylobacteraceae	-
66	Deinococcaceae	Lachnospiraceae	-
67	Solirubrobacteraceae	PRR-10	-
68	Hydrogenophilaceae	Trueperaceae	-
69	Rubrobacteraceae	OM60	-
70	Ectothiorhodospiraceae	Isosphaeraceae	-
71	Bacteriovoracaceae	Syntrophomonadaceae	-
72	Patulibacteraceae	Shewanellaceae	-
73	[Kouleothrixaceae]	Gracilibacteraceae	-
74	Myxococcaceae	YAB3B13	-
75	Acetobacteraceae	Rhodothermaceae	-
76	Coxiellaceae	Verrucomicrobiaceae	-
77	Neisseriaceae	Dermabacteraceae	-
78	Streptosporangiaceae	PAUC26f	-
79	Piscirickettsiaceae	Flammeovirgaceae	-
80	[Entotheonellaceae]	JdFBGBact	-
81	[Tissierellaceae]	Rhabdochlamydiaceae	-
82	0319-6G20	Desulfuromonadaceae	-
83	211ds20	Actinomycetaceae	-
84	Aeromonadaceae	Microthrixaceae	-
85	Nocardiaceae	Leptospiraceae	-
86	Legionellaceae	Gordoniaceae	-
87	Xanthobacteraceae	Alcanivoracaceae	-
88	Corynebacteriaceae	Procabacteriaceae	-
89	Nannocystaceae	AK1AB1_02E	-
90	-	Kineosporiaceae	-
91	-	Carnobacteriaceae	-
92	-	ACK-M1	-
93	-	Syntrophaceae	-
94	-	[Amoebophilaceae]	-
95	-	Williamsiaceae	-
96	-	Dietziaceae	-
97	-	Gemellaceae	-
98	-	Veillonellaceae	-
99	-	Holosporaceae	-
100	-	Opitutaceae	-
101	-	Aurantimonadaceae	-
102	-	Thiotrichaceae	-
103	-	Leuconostocaceae	-
104	-	Pasteurellaceae	-
105	-	125ds10	-
106	-	AKIW659	-
107	-	Leptotrichiaceae	-

## Sheet: Genus
Table S5 Complete lists of shared and unique taxa by compartment. All taxa identified as shared or unique for a compartment at the level of phylum (sheet 1), family (sheet 2) or genus (sheet 3) are presented as additional information to Figure 5.
Supplementary Table S5 to Medina-Paz, F.; Herrera-Estrella, L.; Heil, M. All Set before Flowering: A 16S Gene Amplicon-Based Analysis of the Root Microbiome Recruited by Common Bean (Phaseolus vulgaris) in Its Centre of Domestication. Plants 2022, 11, x. https://doi.org/10.3390/xxxxx
	Shared	Rhizosphere	Endosphere
1	Agrobacterium	Nitrospira	Hedyosmum
2	Rhizobium	Skermanella	Rummeliibacillus
3	Sinorhizobium	Pseudonocardia	Halomonas
4	Pseudomonas	Candidatus Entotheonella	Lupinus
5	Didymeles	Catellatospora	Calycanthus
6	Streptomyces	Candidatus Solibacter	Nitratireductor
7	Ochrobactrum	Fimbriimonas	-
8	Candidatus Nitrososphaera	Pontibacter	-
9	Cellvibrio	Geodermatophilus	-
10	Sphingomonas	Candidatus Koribacter	-
11	Chryseobacterium	Intrasporangium	-
12	Flavobacterium	Iamia	-
13	Flavisolibacter	Segetibacter	-
14	Dyadobacter	Afifella	-
15	Steroidobacter	Anaeromyxobacter	-
16	Chitinophaga	Plesiocystis	-
17	Pseudoxanthomonas	Pedomicrobium	-
18	Kaistobacter	Aquicella	-
19	Niastella	Gemmatimonas	-
20	Acinetobacter	Arenimonas	-
21	Devosia	Arthrobacter	-
22	Lysobacter	Microlunatus	-
23	Erwinia	Legionella	-
24	Pantoea	Nitrosovibrio	-
25	Balneimonas	Cellulomonas	-
26	Propionibacterium	Xylanimicrobium	-
27	Stenotrophomonas	Cryptosporangium	-
28	Luteimonas	Sporocytophaga	-
29	Paenibacillus	Solitalea	-
30	Novosphingobium	Flavihumibacter	-
31	Asticcacaulis	Euzebya	-
32	Phenylobacterium	Cellulosimicrobium	-
33	Asteroleplasma	Phycicoccus	-
34	Bdellovibrio	Arsenicicoccus	-
35	Janthinobacterium	Sorangium	-
36	Chondromyces	Candidatus Tremblaya	-
37	Limnohabitans	Oscillochloris	-
38	Yersinia	Kibdelosporangium	-
39	Brevundimonas	Phytohabitans	-
40	Bacillus	Clostridium	-
41	Fluviicola	Crocinitomix	-
42	Microbacterium	Pimelobacter	-
43	Actinoplanes	Catenuloplanes	-
44	Mycoplana	Dysgonomonas	-
45	Methylotenera	Herbaspirillum	-
46	Sphingobacterium	Aeromicrobium	-
47	Leptothrix	Kouleothrix	-
48	Rhodocytophaga	Actinomadura	-
49	Haliangium	Cohnella	-
50	Methylibium	Uliginosibacterium	-
51	Promicromonospora	Brevibacillus	-
52	Magnetospirillum	Labrys	-
53	Dactylosporangium	Alicyclobacillus	-
54	Mycobacterium	Chthoniobacter	-
55	Vibrio	Roseomonas	-
56	Cystobacter	Saccharothrix	-
57	Rhodoplanes	Sediminibacterium	-
58	Achromobacter	Paracraurococcus	-
59	Burkholderia	Kribbella	-
60	KD1-23	Solirubrobacter	-
61	Adhaeribacter	Inquilinus	-
62	Exiguobacterium	Lactococcus	-
63	Klebsiella	Azospirillum	-
64	Staphylococcus	Gemmata	-
65	Sphingobium	Amaricoccus	-
66	Thermus	Azotobacter	-
67	Hymenobacter	Nannocystis	-
68	Pilimelia	Cryocola	-
69	Agromyces	Tepidibacter	-
70	Streptococcus	Terribacillus	-
71	Jiangella	Virgisporangium	-
72	Pedobacter	Oerskovia	-
73	Deinococcus	Enterobacter	-
74	Lentzea	Ammoniphilus	-
75	Bradyrhizobium	Sediminihabitans	-
76	Caulobacter	Ramlibacter	-
77	Methylobacterium	Planomonospora	-
78	Paracoccus	Georgenia	-
79	Cupriavidus	Enhydrobacter	-
80	Rubrivivax	Belnapia	-
81	Thiobacillus	Dokdonella	-
82	Olivibacter	Peredibacter	-
83	Sporosarcina	Anaerococcus	-
84	Mesorhizobium	Frankia	-
85	Parasegitibacter	Chloronema	-
86	Oxalobacter	Dechloromonas	-
87	Rubrobacter	Candidatus Protochlamydia	-
88	Mucilaginibacter	Planctomyces	-
89	Nocardioides	Spirillospora	-
90	Serratia	Planomicrobium	-
91	Hyphomicrobium	Ardenscatena	-
92	Myxococcus	Candidatus Portiera	-
93	Nonomuraea	Sphingopyxis	-
94	Raphanus	Lactobacillus	-
95	Nocardia	Glycomyces	-
96	Ralstonia	Geobacter	-
97	Arthrospira	Arcobacter	-
98	Azohydromonas	Citrobacter	-
99	Hydrogenophaga	Algoriphagus	-
100	Neisseria	Polyangium	-
101	Rubellimicrobium	Thermobispora	-
102	Xylophilus	Friedmanniella	-
103	Phaeospirillum	Methylobacillus	-
104	Amycolatopsis	Pirellula	-
105	Corynebacterium	Syntrophomonas	-
106	Microbispora	Oryzihumus	-
107	Paenisporosarcina	Polaribacter	-
108	Niabella	Cytophaga	-
109	-	Actinocorallia	-
110	-	Saccharopolyspora	-
111	-	Agrococcus	-
112	-	Filimonas	-
113	-	Rickettsia	-
114	-	Candidatus Xiphinematobacter	-
115	-	Comamonas	-
116	-	Couchioplanes	-
117	-	Massilia	-
118	-	Shewanella	-
119	-	Georgfuchsia	-
120	-	Coprococcus	-
121	-	OR-59	-
122	-	Micrococcus	-
123	-	Candidatus Rhabdochlamydia	-
124	-	Sinomonas	-
125	-	Lutibacterium	-
126	-	Knoellia	-
127	-	Actinomyces	-
128	-	Azorhizophilus	-
129	-	Ellin506	-
130	-	Pelotomaculum	-
131	-	Turneriella	-
132	-	Caloramator	-
133	-	Desulfosporosinus	-
134	-	Luteibacter	-
135	-	Ornithinibacillus	-
136	-	Tatlockia	-
137	-	Terracoccus	-
138	-	Alcanivorax	-
139	-	Lautropia	-
140	-	Frigoribacterium	-
141	-	Syntrophobacter	-
142	-	Oxobacter	-
143	-	Actinomycetospora	-
144	-	Gordonia	-
145	-	Renibacterium	-
146	-	B-42	-
147	-	Chelatococcus	-
148	-	Peptoniphilus	-
149	-	Pleomorphomonas	-
150	-	Roseococcus	-
151	-	Bosea	-
152	-	Larkinella	-
153	-	Finegoldia	-
154	-	Rhodobacter	-
155	-	Sandaracinobacter	-
156	-	Virgibacillus	-
157	-	Solibacillus	-
158	-	Actinotalea	-
159	-	Azoarcus	-
160	-	Delftia	-
161	-	Proteiniclasticum	-
162	-	Williamsia	-
163	-	Actinoallomurus	-
164	-	Candidatus Amoebophilus	-
165	-	Dickeya	-
166	-	Emticicia	-
167	-	Lysinibacillus	-
168	-	Rhodococcus	-
169	-	DA101	-
170	-	Gemella	-
171	-	Truepera	-
172	-	Chryseomicrobium	-
173	-	Conexibacter	-
174	-	Rhodocyclus	-
175	-	Rothia	-
176	-	Oscillospira	-
177	-	Variovorax	-
178	-	Xenophilus	-
179	-	Thermomonas	-
180	-	Azospira	-
181	-	Desulfococcus	-
182	-	Filomicrobium	-
183	-	Kocuria	-
184	-	Propionicimonas	-
185	-	Opitutus	-
186	-	Phyllobacterium	-
187	-	Curtobacterium	-
188	-	Haemophilus	-
189	-	Macrococcus	-
190	-	Trichococcus	-
191	-	Candidatus Glomeribacter	-
192	-	Clavibacter	-
193	-	Hydrocarboniphaga	-
194	-	Leucobacter	-
195	-	Morganella	-
196	-	Rubricoccus	-
197	-	Salinibacterium	-
198	-	Thiothrix	-
199	-	Granulicatella	-
200	-	Leptotrichia	-
201	-	Parachlamydia	-
202	-	Schlegelella	-
